# Supplementary material for: Characterization and Coexpression Analysis of the TIFY Family Genes in Euryale ferox Related to Leaf Development
Source: Plants (Basel). 2023 Jun 15;12(12):2323. doi: 10.3390/plants12122323 (PMC10305134; doi:10.3390/plants12122323)
Supplement: Supplementary file 1 [file plants-12-02323-s001.zip]

Archive with 2 entries (2 files):
- plants-2322244-supplementary.pdf
- plants-2322244-supplementary.xlsx
