# Supplementary material for: Characterization and Coexpression Analysis of the TIFY Family Genes in Euryale ferox Related to Leaf Development
Source: Plants (Basel). 2023 Jun 15;12(12):2323. doi: 10.3390/plants12122323 (PMC10305134; doi:10.3390/plants12122323)
Supplement: Supplementary file 1 [file plants-12-02323-s001.zip › plants-2322244-supplementary.xlsx]

## Sheet: Table S1
Table S1 List of primers used for qRT-PCR analysis and their sequence, amplicon size, primer length.
Sequence Definition	Amplicon size (bp)	Sense Primer	Length	Anti-sense Primer	Length	Primer designed from
EfTIFY9.2	117	AGCTCATCCAGTTAGCAGCG	20	GGACCTCATCGGCAAGAGAG	20	CDS
EfTIFY8.5	126	ACAACCGGTTTTCCACGACT	20	TGACCGGAAGATGCTCCAAC	20	CDS
EfTIFY8.4	133	TCGTCCGGTCACCCTCTTAT	20	TCCTTCCGCAATATCCGTGG	20	CDS
EfTIFY3.2	135	CGCAGGAGAGGAGACGAATG	20	AGCGATGGAACGACTTTGGT	20	CDS
EfTIFY7.2	182	CGCAAGGAGAGGTTGACGAT	20	CGACTGCCTCCCATTGTTCT	20	CDS
EfTIFY10.1	116	CTACGGATGAAGTGGAGGGC	20	TTTAGCCGCTAGCCCTGATG	20	CDS
EfTIFY11	80	ACATCAGAGAGAACGGGGGT	20	TTCCGGCTTGACAGAAGCAA	20	CDS
EfTIFY8.2	172	GGAACCCTACTGGCGTGATG	20	TCTGCCTTCTTTGGACGGAC	20	CDS
EfUBQ53-3	149	GTGAAGGCGAAGATCCAGGACAAG	24	CCACGAAGGCGAAGCACAAGG	21	CDS
Note: Complete information on the E. ferox used in this study was obtained from the Genome Warehouse in the BIG Data Center (http://bigd.big.ac.cn) under accession number GWHBFHH00000000.

## Sheet: Table S2
Table S2 Physicochemical property analysis of TIFY protein in E. ferox.
gene id	name	Molecular weigh	Isoelectric Point	Protein length (aa)	Instability index	Grand average of hydropathicity (GRAVY)	Sub-genome
EF01G004530.3	EfTIFY3.2	33644.4	7.82	314	59.49	-0.738	Sub2
EF01G004800.1	EfTIFY11	30591.2	6.54	286	48.64	-0.481	Sub2
EF02G010880.3	EfTIFY8.4	44949.8	7.74	430	47.94	-0.456	Sub2
EF03G006480.1	EfTIFY4.4	36685.1	8.43	335	76.32	-0.797	Sub2
EF05G008380.3	EfTIFY9.3	24017.3	9.24	222	45.07	-0.349	Sub1
EF06G006560.1	EfTIFY4.3	33188.3	7.71	306	67.56	-0.545	Sub3
EF07G000250.4	EfTIFY5	37197.9	6.03	337	337	-0.949	MF1
EF08G007040.4	EfTIFY9.1	22060.9	9.75	205	58.85	-0.418	Sub2
EF09G001530.1	EfTIFY4.2	34836.9	7.7	324	80.79	-0.69	Sub2
EF09G008540.2	EfTIFY8.3	44054.2	9.04	414	51.9	-0.543	Sub2
EF10G003190.1	EfTIFY8.2	44685.8	8.34	420	56.95	-0.49	Sub3
EF10G008340.4	EfTIFY4.1	44687.5	9.09	408	71.8	-0.674	Sub3
EF13G010620.3	EfTIFY7.1	43258.8	9.18	410	46.56	-0.28	Sub3
EF14G002730.1	EfTIFY8.1	44270.6	8.86	417	55.1	-0.464	Sub1
EF16G002050.1	EfTIFY10.2	29551.9	6.91	278	48.35	-0.503	Sub1
EF16G003070.1	EfTIFY7.2	45913.8	9.42	435	47.42	-0.285	Sub2
EF17G006520.1	EfTIFY8.6	44131	8.36	6.46	48.76	-0.437	Sub3
EF20G005800.2	EfTIFY7.3	43893.6	9.13	415	40.51	-0.182	Sub1
EF21G001240.1	EfTIFY9.2	18694.2	9.13	172	46.27	-0.426	Sub3
EF21G006280.1	EfTIFY10.1	29492	6.45	278	53.49	-0.461	Sub3
EF21G006600.1	EfTIFY3.1	33251	7.82	309	55.72	-0.754	Sub3
EF23G005400.1	EfTIFY8.5	44752.3	6.53	428	54.03	-0.518	Sub1

## Sheet: Table S3
Table S3 Identification of TIFY syntenic genes between N.colorata and three subgenomes in E.ferox.
N. colorata gene		Ancestral genome Chr.	GB	E. ferox
				Sub1	Sub2	Sub3
NC1G0107670	GWHPAAYW001352	AKE05	2	-	EF09G001530	EF10G008340
NC7G0276890	GWHPAAYW023158	AKE03	17	-	EF01G004530	EF21G006600
NC7G0276890	GWHPAAYW025752	AKE03	17	-	EF01G004530	EF21G006600
NC7G0277910	GWHPAAYW023249	AKE03	17	EF16G002050	EF01G004800	EF21G006280
NC3G0230260	GWHPAAYW015364	AKE06	9	EF25G011140	-	EF07G000220
NC6G0254820	GWHPAAYW021109	AKE05	12	EF14G002730	EF09G008540	EF10G003190
NC1G0128990	GWHPAAYW002462	AKE01	3	EF23G005400	EF02G010880	EF17G006520
NC2G0056290	GWHPAAYW014175	AKE11	8	-	EF08G007040	-
NC2G0054350	GWHPAAYW012484			-	-	-
NC7G0236250	GWHPAAYW024087	AKE03	19	EF05G008380	EF08G012240	EF21G001240

## Sheet: Table S4
Table S4 The duplication kinds of TIFY genes.
Gene name	Duplication Kinds
EfTIFY3.2	WGD or Segmental
EfTIFY11	WGD or Segmental
EfTIFY8.4	WGD or Segmental
EfTIFY4.4	WGD or Segmental
EfTIFY9.3	WGD or Segmental
EfTIFY4.3	WGD or Segmental
EfTIFY5	Proximal
EfTIFY9.1	WGD or Segmental
EfTIFY4.2	WGD or Segmental
EfTIFY8.3	WGD or Segmental
EfTIFY8.2	WGD or Segmental
EfTIFY4.1	WGD or Segmental
EfTIFY7.1	WGD or Segmental
EfTIFY8.1	WGD or Segmental
EfTIFY10.2	WGD or Segmental
EfTIFY7.2	WGD or Segmental
EfTIFY8.6	WGD or Segmental
EfTIFY7.3	WGD or Segmental
EfTIFY9.2	WGD or Segmental
EfTIFY10.1	WGD or Segmental
EfTIFY3.1	WGD or Segmental
EfTIFY8.5	WGD or Segmental
EfTIFY2	WGD or Segmental

## Sheet: Table S5
Table S5 The TIFY genes studied in this paper were in Physcomitrella patens, Selaginella moellendorffii, Populus trichocarpa, Glycine max, Oryza sativa, Arabidopsis thaliana, Amborella trichopoda.
Organisma	Gene Name	Locus Name	Chromosome/scaffoldb
Physcomitrella paters	JAZ	estExt_fgenesh1_pg.C_150093	scaffold_15
	JAZ	estExt_fgenesh1_pg.C_1750031	scaffold_175
	JAZ	estExt_fgenesh1_pg.C_2440020	scaffold_244
	JAZ	fgenesh1_pg.scaffold_15000092	scaffold_15
	JAZ	estExt_fgenesh1_pg.C_290173	scaffold_29
	JAZ	fgenesh1_pg.scaffold_88000066	scaffold_88
	JAZ	fgenesh1_pg.scaffold_88000067	scaffold_88
	JAZ	estExt_fgenesh2_pg.C_990004	scaffold_99
	JAZ	fgenesh1_pg.scaffold_103000017	scaffold_103
	JAZ	estExt_fgenesh1_pg.C_1030018	scaffold_103
	JAZ	estExt_fgenesh1_pg.C_4420005	scaffold_442
	JAZ	estExt_fgenesh1_pg.C_4420007	scaffold_442
	ZML	gw1.68.123.1	scaffold_68
	ZML	fgenesh1_pm.scaffold_69000012	scaffold_69
	ZML	fgenesh2_pm.scaffold_111000001	scaffold_111
	ZML	e_gw1.226.30.1	scaffold_226
Selaginella moellendorffii	JAZ	fgenesh2_pg.C_scaffold_24000107	scaffold_24
	JAZ	fgenesh2_pg.C_scaffold_69000062	scaffold_69
	JAZ	estExt_fgenesh2_pg.C_60080	scaffold_6
	JAZ	fgenesh2_pg.C_scaffold_26000244	scaffold_26
	JAZ	fgenesh2_pg.C_scaffold_34000280	scaffold_34
	JAZ	fgenesh2_pg.C_scaffold_40000122	scaffold_40
	JAZ	estExt_fgenesh2_pg.C_530065	scaffold_53
	JAZ	fgenesh2_pg.C_scaffold_62000168	scaffold_62
	JAZ	fgenesh2_pg.C_scaffold_89000127	scaffold_89
	JAZ	estExt_fgenesh2_pg.C_1190037	scaffold_119
	PPD	fgenesh2_pg.C_scaffold_4000665	scaffold_4
	PPD	fgenesh2_pg.C_scaffold_98000008	scaffold_98
	PPD	estExt_fgenesh2_pg.C_1000082	scaffold_100
	PPD	estExt_fgenesh2_pg.C_1670011	scaffold_167
	ZML	fgenesh2_pg.C_scaffold_11000305	scaffold_11
	ZML	estExt_fgenesh2_pg.C_230320	scaffold_23
	ZML	estExt_Genewise1Plus.C_380364	scaffold_38
	ZML	fgenesh2_pg.C_scaffold_63000169	scaffold_63
Populus trichocarpa	JAZ	POPTR_0006s26370.1	scaffold_6
	JAZ	POPTR_0008s13290.1	scaffold_8
	JAZ	POPTR_0018s01160.1	scaffold_18
	JAZ	POPTR_0001s13240.1	scaffold_1
	JAZ	POPTR_0001s16640.1	scaffold_1
	JAZ	POPTR_0003s06670.1	scaffold_3
	JAZ	POPTR_0003s16350.1	scaffold_3
	JAZ	POPTR_0006s02410.1	scaffold_6
	JAZ	POPTR_0006s14160.1	scaffold_6
	JAZ	POPTR_0006s23390.1	scaffold_6
	JAZ	POPTR_0010s11850.1	scaffold_10
	JAZ	POPTR_0011s02260.1	scaffold_11
	JAZ	POPTR_0012s04220.1	scaffold_12
	JAZ	POPTR_0015s04880.1	scaffold_15
	JAZ	POPTR_0018s08300.1	scaffold_18
	PPD	POPTR_0002s04920.1	scaffold_2
	PPD	POPTR_0005s23600.1	scaffold_5
	ZML	POPTR_0002s11140.1	scaffold_2
	ZML	POPTR_0002s11150.1	scaffold_2
	ZML	POPTR_0005s19550.1	scaffold_5
	ZML	POPTR_0005s19590.1	scaffold_5
	ZML	POPTR_0007s03120.1	scaffold_7
	ZML	POPTR_0007s03130.1	scaffold_7
	ZML	POPTR_0010s25810.1	scaffold_10
	ZML	POPTR_0017s06970.1	scaffold_17
Glycine max	JAZ	Glyma04g07530.1	chr 4
	JAZ	Glyma06g07640.1	chr 6
	JAZ	Glyma17g30790.1	chr 17
	JAZ	Glyma01g41290.1	chr 1
	JAZ	Glyma05g27280.1	chr 5
	JAZ	Glyma05g34960.1	chr 5
	JAZ	Glyma07g04630.1	chr 7
	JAZ	Glyma08g04770.4	chr 8
	JAZ	Glyma08g10220.1	chr 8
	JAZ	Glyma09g08290.1	chr 9
	JAZ	Glyma09g09100.1	chr 9
	JAZ	Glyma09g22270.1	chr 9
	JAZ	Glyma09g30460.1	chr 9
	JAZ	Glyma11g04130.3	chr 11
	JAZ	Glyma13g17180.1	chr 13
	JAZ	Glyma13g17640.1	chr 13
	JAZ	Glyma13g29070.1	chr 13
	JAZ	Glyma15g09980.1	chr 15
	JAZ	Glyma15g19840.1	chr 15
	JAZ	Glyma15g20670.1	chr 15
	JAZ	Glyma16g01220.1	chr 16
	JAZ	Glyma17g04850.1	chr 17
	JAZ	Glyma17g05540.1	chr 17
	PPD	Glyma10g38970.1	chr 10
	PPD	Glyma20g28840.1	chr 20
	ZML	Glyma02g37980.1	chr 2
	ZML	Glyma04g10330.1	chr 4
	ZML	Glyma04g10340.1	chr 4
	ZML	Glyma06g10280.1	chr 6
	ZML	Glyma06g10290.1	chr 6
	ZML	Glyma07g30140.1	chr 7
	ZML	Glyma08g07170.1	chr 8
	ZML	Glyma08g23720.1	chr 8
	ZML	Glyma14g36150.1	chr 14
Oryza sativa	JAZ	LOC_Os02g49970.1	chr 2	OsTIFY2
	JAZ	LOC_Os09g23650.1	chr9	OsTIFY13
	JAZ	LOC_Os08g33160.1	chr8	OsTIFY7
	JAZ	LOC_Os03g08310.1	chr 3	OsTIFY19
	JAZ	LOC_Os03g08320.1	chr 3	OsTIFY10
	JAZ	LOC_Os03g08330.1	chr 3	OsTIFY4
	JAZ	LOC_Os03g27900.1	chr 3	OsTIFY5
	JAZ	LOC_Os03g28940.1	chr 3	OsTIFY6
	JAZ	LOC_Os04g32480.1	chr 4	OsTIFY8
	JAZ	LOC_Os04g55920.1	chr 4	OsTIFY11
	JAZ	LOC_Os07g05830.1	chr 7	OsTIFY3
	JAZ	LOC_Os07g42370.1	chr 7	OsTIFY12
	JAZ	LOC_Os08g33160.1	chr 8	OsTIFY7
	JAZ	LOC_Os09g23660.1	chr 9	OsTIFY9
	JAZ	LOC_Os09g26780.1	chr 9	OsTIFY15
	JAZ	LOC_Os10g25230.1	chr 10	OsTIFY20
	JAZ	LOC_Os10g25250.1	chr 10	OsTIFY17
	JAZ	LOC_Os10g25290.1	chr 10	OsTIFY18
	ZML	LOC_Os02g05510.1	chr 2	OsTIFY1
	ZML	LOC_Os03g47970.1	chr 3	OsTIFY14
	ZML	LOC_Os03g52450.1	chr 3	OsTIFY16
	ZML	LOC_Os06g48534.1	chr 6	OsTIFY21
Arabidopsis thaliana	JAZ	AT4G32570.1	chr 4	AtTIFY8
	JAZ	AT1G17380.1	chr 1	AtTIFY11A
	JAZ	AT1G19180.1	chr 1	AtTIFY10A
	JAZ	AT1G30135.1	chr 1	AtTIFY5A
	JAZ	AT1G48500.1	chr 1	AtTIFY6A
	JAZ	AT1G70700.1	chr 1	AtTIFY7
	JAZ	AT1G72450.1	chr 1	AtTIFY11B
	JAZ	AT1G74950.1	chr 1	AtTIFY10B
	JAZ	AT2G34600.1	chr 2	AtTIFY5B
	JAZ	AT3G17860.1	chr 3	AtTIFY6B
	JAZ	AT3G43440.1	chr 3	AtTIFY3A
	JAZ	AT5G13220.1	chr 5	AtTIFY9
	JAZ	AT5G20900.1	chr 5	AtTIFY3B
	PPD	AT4G14713.1	chr 4	AtTIFY4A
	PPD	AT4G14720.1	chr 4	AtTIFY4B
	PPD	AT1G51600.1	chr 1	AtTIFY2A
	PPD	AT3G21175.1	chr 3	AtTIFY2B
	PPD	AT4G24470.1	chr 4	AtTIFY1
Amborella trichopoda	JAZ	evm_27.model.AmTr_v1.0_scaffold00012.84	scaffold00012
	JAZ	evm_27.model.AmTr_v1.0_scaffold00122.34	scaffold00122
	JAZ	evm_27.model.AmTr_v1.0_scaffold00131.28	scaffold00131
	JAZ	evm_27.model.AmTr_v1.0_scaffold00092.154	scaffold00092
	JAZ	evm_27.model.AmTr_v1.0_scaffold00060.145	scaffold00060
	JAZ	evm_27.model.AmTr_v1.0_scaffold00016.90	scaffold00016
	JAZ	evm_27.model.AmTr_v1.0_scaffold00131.93	scaffold00131
	PPD	evm_27.model.AmTr_v1.0_scaffold00002.597	scaffold00002
	ZML	evm_27.model.AmTr_v1.0_scaffold00019.427	scaffold00019
	ZML	evm_27.model.AmTr_v1.0_scaffold00033.200	scaffold00033
Note: The seqences and genome annotation of proteins were downloaded from the phytozome1 (http://www.phytozome.net/).

## Sheet: Table S6
Table S6 TPKM values of TIFY genes in the transcriptome of different tissues of E. ferox.
gene_id	Root	Stem	Leaf	Flower	Fruit	Seed
EfTIFY3.2	9.943	7.68233	9.222	10.8517	6.14367	12.1397
EfTIFY11	25.3187	15.678	25.741	26.1517	41.0887	30.323
EfTIFY8.4	13.694	15.0833	18.9167	17.5493	6.94767	19.158
EfTIFY4.4	67.7973	137.916	43.461	32.334	78.2987	14.9747
EfTIFY9.3	12.3713	24.4137	21.5897	10.6673	5.913	10.7437
EfTIFY4.3	0	0	0	0	0	0.111333
EfTIFY5	0	0	0	0.025	0	0
EfTIFY9.1	9.40167	12.136	16.37	11.8963	9.532	12.5347
EfTIFY8.3	15.6157	26.56	7.97667	9.706	19.2193	5.22133
EfTIFY4.2	11.1143	18.2827	24.8767	14.903	12.7197	14.037
EfTIFY4.1	9.27267	12.946	14.0647	8.853	5.66833	11.0267
EfTIFY8.2	2.23767	1.91067	3.089	4.844	0.0886667	2.88967
EfTIFY7.1	8.61767	8.98867	3.863	6.34233	0.125667	7.62333
EfTIFY8.1	56.3013	78.9693	69.032	57.6263	29.808	41.5593
EfTIFY10.2	1.81233	1.46933	4.88833	4.09833	2.188	3.15067
EfTIFY7.2	0.828667	0.0233333	0.176	0.322333	0.968	0.54
EfTIFY8.6	0.126333	0	0.0253333	0.024	0.039	0.163667
EfTIFY7.3	10.9907	12.3483	17.1157	14.7093	1.25433	17.9133
EfTIFY3.1	0.0196667	0	0	1.02033	0	0
EfTIFY10.1	5.55467	7.82433	7.22067	6.15067	6.90267	5.39567
EfTIFY9.2	3.38933	3.694	2.92967	3.03933	2.90767	4.99
EfTIFY8.5	4.222	6.90333	7.12833	5.264	2.20533	5.20167
Note: Data from NCBI Sequence Read Archive (SRA) as BioProject PRJNA769254.

## Sheet: Table S7
Table S7 The mean-normalized values of the TIFY genes in Arabidopsis thaliana.
	Gene	A.thaliana locus	Age	Sample Id	Root	Age	Sample Id	Stem	Age	Sample Id	Leaf	Age	Sample Id	Flowers	Age	Sample Id	Siliques	Age	Sample Id	Mature pollen
	ATtify1		21 days	ATGE_99	0.5631	21+ days	ATGE_27	0.8363	15 days	ATGE_91	0.4827	28 days	ATGE_92	0.3554	8 wk	ATGE_76	0.2997	6 wk	ATGE_73	3.6351
	ATtify2a		21 days	ATGE_99	1.2156	21+ days	ATGE_27	4.1525	15 days	ATGE_91	0.2143	28 days	ATGE_92	0.3388	8 wk	ATGE_76	0.7748	6 wk	ATGE_73	1.7131
	ATtify2b		21 days	ATGE_99	0.1105	21+ days	ATGE_27	0.152	15 days	ATGE_91	0.1824	28 days	ATGE_92	0.1251	8 wk	ATGE_76	0.6039	6 wk	ATGE_73	3.0701
	ATtify3a		21 days	ATGE_99	2.954	21+ days	ATGE_27	4.2067	15 days	ATGE_91	0.6479	28 days	ATGE_92	0.3898	8 wk	ATGE_76	0.723	6 wk	ATGE_73	2.0574
	ATtify3b		21 days	ATGE_99	1.2432	21+ days	ATGE_27	1.4804	15 days	ATGE_91	0.8585	28 days	ATGE_92	0.3059	8 wk	ATGE_76	0.4323	6 wk	ATGE_73	2.2563
	ATtify4a		21 days	ATGE_99	0.9072	21+ days	ATGE_27	1.2616	15 days	ATGE_91	0.7171	28 days	ATGE_92	1.0279	8 wk	ATGE_76	1.1684	6 wk	ATGE_73	0.6549
	ATtify4b		21 days	ATGE_99	1.1654	21+ days	ATGE_27	0.4043	15 days	ATGE_91	0.3493	28 days	ATGE_92	0.9415	8 wk	ATGE_76	2.7566	6 wk	ATGE_73	1.1174
	ATtify5a		21 days	ATGE_99	3.2614	21+ days	ATGE_27	3.6838	15 days	ATGE_91	0.3985	28 days	ATGE_92	0.16	8 wk	ATGE_76	0.3496	6 wk	ATGE_73	1.3199
	ATtify5b		21 days	ATGE_99	13.4205	21+ days	ATGE_27	0.1536	15 days	ATGE_91	0.3773	28 days	ATGE_92	0.1312	8 wk	ATGE_76	0.1344	6 wk	ATGE_73	6.0983
	ATtify6a		21 days	ATGE_99	1.1755	21+ days	ATGE_27	1.5839	15 days	ATGE_91	1.2445	28 days	ATGE_92	0.7923	8 wk	ATGE_76	0.9089	6 wk	ATGE_73	0.2395
	ATtify6b		21 days	ATGE_99	0.7282	21+ days	ATGE_27	1.4257	15 days	ATGE_91	0.8604	28 days	ATGE_92	0.9891	8 wk	ATGE_76	1.181	6 wk	ATGE_73	0.7947
	ATtify7		21 days	ATGE_99	0.8954	21+ days	ATGE_27	1.0129	15 days	ATGE_91	0.7813	28 days	ATGE_92	0.5757	8 wk	ATGE_76	0.7111	6 wk	ATGE_73	0.622
	ATtify8		21 days	ATGE_99	17.2593	21+ days	ATGE_27	0.3195	15 days	ATGE_91	0.3557	28 days	ATGE_92	0.3164	8 wk	ATGE_76	0.2772	6 wk	ATGE_73	2.8682
	ATtify9		21 days	ATGE_99	1.0923	21+ days	ATGE_27	1.2238	15 days	ATGE_91	0.7356	28 days	ATGE_92	1.2869	8 wk	ATGE_76	1.1001	6 wk	ATGE_73	3.339
	ATtify10a		21 days	ATGE_99	1.0044	21+ days	ATGE_27	1.5117	15 days	ATGE_91	0.6489	28 days	ATGE_92	0.9015	8 wk	ATGE_76	0.7663	6 wk	ATGE_73	3.0612
	ATtify10b		21 days	ATGE_99	1.5627	21+ days	ATGE_27	0.8836	15 days	ATGE_91	1.5592	28 days	ATGE_92	1.0744	8 wk	ATGE_76	0.7818	6 wk	ATGE_73	1.0088
	ATtify11a		21 days	ATGE_99	1.5784	21+ days	ATGE_27	2.0454	15 days	ATGE_91	1.1135	28 days	ATGE_92	1.0869	8 wk	ATGE_76	0.7641	6 wk	ATGE_73	1.4231
	ATtify11b		21 days	ATGE_99	0.5931	21+ days	ATGE_27	0.3819	15 days	ATGE_91	0.3389	28 days	ATGE_92	1.8042	8 wk	ATGE_76	1.1784	6 wk	ATGE_73	1.377
Note: Data from https://www.arabidopsis.org/.

## Sheet: Table S8
Table S8 The FPKM values of TIFY genes in the transcriptome of different leaf development of E. ferox.
Gene id	A1	A2	A3	A4	A5	A6	A7	EA1	EA2	EA3	EA4
EfTIFY3.2	24.657	20.4083	25.7307	10.2343	9.11833	8.77133	17.49	12.9353	13.7597	12.963	16.6
EfTIFY11	11.9147	10.5737	16.8193	7.25	5.46333	6.92133	14.9037	9.54	14.4533	14.1207	16.6393
EfTIFY8.4	9.36133	5.81933	10.966	1.22867	1.34033	2.97133	10.161	2.91267	6.28633	6.28267	7.286
EfTIFY4.4	37.4817	137.689	130.381	167.004	156.429	197.52	89.206	170.533	107.558	121.444	106.596
EfTIFY9.3	14.8273	17.5783	18.072	13.5487	11.2807	15.4907	15.8657	14.4307	15.5767	16.242	18.0643
EfTIFY4.3	13.2123	9.618	16.2647	3.93833	3.69133	5.66167	14.905	5.21567	8.749	7.87967	11.0187
EfTIFY5	0	0	0	0.0816667	0	0	0	0	0	0	0
EfTIFY9.1	0	0	0	0	0	0	0	0	0	0	0
EfTIFY8.3	8.85567	8.03033	8.71333	3.124	5.39533	10.5803	8.74667	5.36833	8.04333	9.15367	7.465
EfTIFY4.2	7.58333	22.1347	18.361	22.0353	4.973	5.97967	0	4.152	0.046	0.0906667	1.28767
EfTIFY4.1	7.72667	8.85767	11.5117	5.661	17.4983	30.0143	69.8797	12.8217	44.5233	45.73	44.6473
EfTIFY8.2	19.694	21.2873	28.847	13.7333	8.695	10.084	16.768	14.7033	19.3317	16.006	24.481
EfTIFY7.1	69.5833	62.323	56.0573	51.343	64.2793	76.5857	62.144	54.0747	61.744	72.6737	68.3283
EfTIFY8.1	4.794	2.35	1.20067	0.666333	0.735333	1.111	0.901	0.318	0.476	0.477	0.501
EfTIFY10.2	0.622333	0	0	0	0	0	0.023	0	0	0	0.0286667
EfTIFY7.2	14.8433	12.2737	16.388	5.74467	4.178	7.664	12.043	8.88233	11.118	10.6303	11.9603
EfTIFY8.6	5.76433	4.70933	4.49533	4.555	3.09433	2.774	5.11467	6.381	6.09833	7.598	12.0823
EfTIFY7.3	3.08033	0.481	0.19	0.154	0.135	0.365333	0.0506667	0.164	0.116333	0.209667	0.170667
EfTIFY3.1	0	0	0	0	0	0	0.0163333	0	0	0	0
EfTIFY10.1	7.35367	7.322	8.70267	5.87967	4.56933	5.59033	6.65333	8.29133	9.02767	7.94433	9.08333
EfTIFY9.2	4.318	6.79933	6.257	2.921	2.969	4.727	2.85633	3.345	4.02267	3.624	3.807
EfTIFY8.5	5.69767	6.352	6.183	3.98767	2.64033	4.70833	4.44	3.86767	4.67933	6.194	4.63767
Note: Data from NCBI Sequence Read Archive (SRA) as BioProject PRJNA769254 .

## Sheet: Table S9
Table S9 The relative expression of EfTIFYs in E. ferox leaves during development by qRT-PCR.
	EfTIFY9.2		EfTIFY8.5		EfTIFY8.4		EfTIFY3.2		EfTIFY7.2		EfTIFY10.1		EfTIFY11		EfTIFY8.2
Stage	Average	SD	Average	SD	Average	SD	Average	SD	Average	SD	Average	SD	Average	SD	Average	SD
A1	1.0085	0.158648	7.19124	0.0979508	2.57355	0.129489	4.19507	0.0563976	5.0808	0.288401	15.1381	1.84518	2.11677	0.20813	3.65432	0.133992
A2	2.56155	0.428752	5.13416	0.198194	2.31836	0.0509192	2.76149	0.204962	7.55741	0.287497	12.9234	0.595184	1.69361	0.1095	4.68798	0.261333
A3	1.73156	0.202191	6.2325	0.080643	2.59866	0.234844	4.11971	0.413643	8.76049	1.53021	17.343	0.983836	2.85176	0.1206	6.70845	0.501667
A4	3.3605	0.180123	2.17666	0.0824013	1.06056	0.0730199	2.22547	0.0278027	15.5847	0.778747	20.3612	3.45078	2.88726	0.226529	4.2731	0.261637
A7	3.49715	0.184251	5.54445	0.389926	2.44106	0.454345	5.05836	0.893769	23.0865	2.57985	49.0829	5.51046	3.2988	0.676191	2.45778	0.827
